# Supplementary material for: Naringin Supplementation during Pregnancy Induces Sex and Region-Specific Alterations in the Offspring’s Brain Redox Status
Source: Int J Environ Res Public Health. 2021 Apr 30;18(9):4805. doi: 10.3390/ijerph18094805 (PMC8124438; doi:10.3390/ijerph18094805)
Supplement: Supplementary file 1 [file ijerph-18-04805-s001.zip]

Archive with 5 entries (4 files):
- ijerph-1138759-supplementary/
- ijerph-1138759-supplementary/Supplementary table S1.pdf
- ijerph-1138759-supplementary/Supplementary table S2.pdf
- ijerph-1138759-supplementary/Supplementary table S3.pdf
- ijerph-1138759-supplementary/Supplementary table S4.pdf
